# Supplementary material for: Predictive value of brain atrophy, serum biomarkers and information processing speed for early disease progression in multiple sclerosis
Source: Front Neurol. 2023 Jul 25;14:1223220. doi: 10.3389/fneur.2023.1223220 (PMC10407123; doi:10.3389/fneur.2023.1223220)
Supplement: Supplementary Table 1 — File of raw data presented results of serum biomarkers, SDMT and linear brain atrophy parameters. [file Table_1.XLSX]

## Sheet: Arkusz1
Name	Time between assessments	Sex	Age	Years of education	1 DMT	2 DMT	1EDSS	2 EDSS	increase in EDSS	relapses during observation	deterioration in health	NEDA3	1 SDMT	2 SDMT	1 BCR	1TVW	2 BCR	2 TVW	S IFN	S IL6	S OPN	S CXCL13	S GFAP	S NF	S YKL40	T2	G+
MS1	29	K	27	17	1	1	0	0	0	0	2	1	59	59	0.145161	2.1	0.141777	2.4	0	110.743	0	371.209	0	0	0	2	0
MS2	24	K	22	13	1	1	1	1	0	1	2	0	60	61	0.114741	3.2	0.118689	3.2	0	5.916	147104	58563.5	0	588.091	3381.54	2	1
MS3	36	K	22	15	1	1	1	1	0	0	2	0	58	41	0.11059	1.8	0.0815217	2.1	0	0	5415.36	303.297	0	0	36.934	1	0
MS4	32	K	26	17	0	1	0	2	1	0	2	0	42	56	0.133906	3	0.13234	2.7	7.674	22.798	18558.9	1277.21	0.265	1416.14	1564.1	2	1
MS5	19	K	18	12	0	1	0	2	1	1	2	0	54	54	0.135655	3.2	0.140667	3.5	5.197	0.175	4278.66	3541.36	0.003	161.248	3723.84	2	0
MS6	19	K	50	11	1	1	0	0	0	0	1	1	45	44	0.15173	6.3	0.168308	6.3	9.841	3.351	17837.3	5415.94	0	720.657	12696.9	2	0
MS7	37	K	41	17	0	1	3.5	3.5	0	0	2	1	31	34	0.112467	6.1	0.161833	7.2	0	0	1163.84	179.779	0	0	1372.08	2	0
MS8	29	M	40	12	1	1	2	5.5	1	0	1	0	63	64	0.124552	4.5	0.123502	3.3	0	0	8680.16	1859.47	0	1509.38	3303.47	1	0
MS9	30	M	37	23	1	1	0	0	0	0	2	1	53	56	0.155941	5	0.167802	5.4	0	12.488	30232.7	129.068	0.244	0	1555.06	2	0
MS10	30	K	40	15	1	1	1	1	0	0	2	1	44	39	0.16	5.4	0.169703	4.4	0	0	205106	4261.66	0	0	1724.74	2	0
MS11	40	K	35	17.5	1	1	1	1	0	0	2	1	38	63	0.0863636	2.6	0.0972477	2.7	0	0	19463.3	712.442	0.2	13.256	1937.62	1	0
MS12	29	K	22	12	1	1	1	1	0	0	2	0	56	59	0.0893761	3.4	0.0941587	2.7	3.311	0	4799.91	449.309	0	23.311	1833.36	1	1
MS13	33	K	32	17	0	1	1	1	0	1	2	0	52	61	0.115799	4.3	0.122727	2.5	0	0	8475.81	5887.19	0	130.681	4398.39	2	0
MS14	29	M	28	12	1	1	1	2.5	1	1	2	0	57	46	0.115799	3.2	0.134565	3.9	0	263	1573.53	566.284	0	110.41	1939.03	2	1
MS15	31	M	25	13	1	1	0	0	0	0	2	0	51	59	0.0856193	2.5	0.122715	2.6	0	0.659	6572.81	4190.92	0	3.369	4724.74	2	0
MS16	29	M	23	13	1	1	2	2	0	1	2	0	50	46	0.118993	4.1	0.128	3.7	0	0	8369.33	1765.56	0.003	99.167	2925.28	1	1
MS17	22	M	48	12	1	1	3.5	8	1	1	1	0	37	33	0.120325	4	0.132456	4	1.892	0	12296.6	449.529	0.181	3100.71	773.211	2	1
MS18	29	M	32	13	1	1	1	1	0	0	2	0	52	49	0.110116	2.1	0.1578	2.1	0	7.652	2331.03	93.392	0	3.108	1602.41	2	1
MS19	30	K	32	18	1	1	0	0	0	0	2	1	61	62	0.139018	3.7	0.146979	4.2	0	8.058	13507.9	603.349	0.238	7.373	939.246	2	0
MS20	28	M	53	10	0	1	2	2	0	0	1	1	31	20	0.135831	6.3	0.170249	6.9	4.644	0	11921.9	427.166	0	104.035	1475.03	2	0
MS21	28	M	32	17	1	1	0	1	1	1	2	0	54	59	0.109005	4.3	0.134352	4.9	0	0	65726.9	3439.52	0	3629.16	6598.92	2	0
MS22	27	K	49	17	0	1	0	0	0	0	2	1	40	38	0.0973684	2.8	0.147005	4.2	0	0.243	3520.77	335.368	0	0	2169.01	2	0
MS23	37	K	36	17	1	1	2	2	0	1	2	0	65	79	0.144518	5	0.156748	4.9	0	1.025	4831.98	267.682	0	12.784	1601.27	2	1
MS24	27	M	39	17	1	1	1.5	1.5	0	0	2	0	63	56	0.160142	5.1	0.144504	4.9	0	250.211	2229.87	95.082	0	0	2265.2	2	1
MS25	26	K	32	12	1	1	1	1	0	0	2	0	42	54	0.124789	6.6	0.142613	8.6	0	96.258	45622.9	12537	0	140.224	2964.97	2	1
MS26	36	K	32	17	0	1	0	2	1	0	2	0	48	51	0.136283	5.4	0.167696	5.9	0	0	7633.28	372.062	0	24.279	2326.23	1	0
MS27	25	K	31	17	0	1	0	0	0	0	2	1	45	47	0.112919	4.1	0.109745	4.7	3.677	0	7005.03	3818.7	0	51.674	3548.99	2	1
MS28	31	K	35	17	1	1	0	0	0	0	2	1	63	67	0.162162	5.9	0.16573	6.2	55.243	189.695	2149.61	637.72	0	1904.63	2134.16	2	1
MS29	27	K	20	13	0	1	2	2.5	1	1	1	0	29	40	0.122558	4.6	0.152778	6.4	0	0	13526.9	963.309	0	1520.78	9778.5	2	1
MS30	34	K	35	19	1	1	0	0	0	0	2	1	49	52	0.104147	4.2	0.132719	5.4	0	0	9578.69	1462.26	0.333	0	977.27	2	1
MS31	29	M	42	16	0	1	4	5	1	0	2	0	53	54	0.120145	2.5	0.136079	2.1	0	0.485	2224.06	908.139	0	27.28	4051.73	2	0
MS32	26	K	26	14	1	1	2	2	0	1	2	0	48	48	0.130396	2.1	0.126177	2.1	0	0	4373.93	152005	0	47.455	1405.96	2	0
MS33	29	K	24	17	1	1	1	1	0	0	2	0	51	55	0.125214	3.9	0.136042	5.1	0	161.347	1490.2	125	0	233.549	2226.75	1	0
MS34	32	K	45	22	1	1	1	2.5	1	0	1	0	61	50	0.130963	6.4	0.168342	6.9	0	0	1972.96	1290.37	0	62.254	2517.57	2	1
MS35	22	M	49	11	1	1	2.5	2.5	0	0	2	1	40	46	0.137318	5.4	0.140224	6.2	0	76.209	0	0	0	0.429	2078.86	2	0
MS36	31	M	25	18	0	1	3.5	3.5	0	0	2	1	48	57	0.13346	2.5	0.141553	2.5	7.289	0	30386	672.531	0	144.551	7869.7	2	0
MS37	27	M	36	16	0	1	0	0	0	0	2	1	39	43	0.134341	3.6	0.136364	4.1	0	0	14270.9	5660.65	0	301.008	12074.6	2	0
MS38	31	K	27	17	1	1	2.5	2.5	0	1	2	0	53	53	0.151735	4.6	0.152229	4.8	0	189.88	0	323.599	0	0.429	0	2	0
MS39	19	K	32	17	1	1	1	1	0	0	2	1	36	38	0.126143	5.2	0.180389	5.9	0	0	13290.5	219.941	0	77.476	1953.62	2	1
MS40	19	K	33	13	0	1	2.5	2.5	0	1	2	0	37	31	0.157156	6.4	0.148815	7	0	25.359	2331.03	5553.97	0	164.671	2427.17	2	0
MS41	25	K	28	15	1	1	1	3	1	1	1	0	42	47	0.131627	1.3	0.128885	1.7	0	0	2825.27	170.258	0	91.431	854.598	2	1
MS42	27	K	22	12	0	1	0	0	0	0	2	0	48	47	0.108206	4.3	0.136612	2.3	0	36.481	19453.6	305.095	0.362	20.757	552.698	2	0
MS43	26	K	30	14	1	1	2	3	1	1	1	0	54	54	0.116604	2.5	0.138595	2.8	0	37.894	1539.06	180.905	0	0.429	2159.34	2	0
MS44	24	K	33	13	0	1	1	1	0	1	2	0	51	45	0.100966	2.1	0.116522	2.9	0	0	5424.91	0	0	16.764	73.835	1	0
MS45	28	K	24	13	0	1	0	0	0	0	2	0	44	58	0.132626	2.9	0.134446	2.3	0	0	9285.54	249.236	0	12.327	4567.09	2	0
MS46	23	K	39	17	0	1	1	1	0	1	2	0	62	69	0.0938362	3.6	0.111933	4	0	32.024	0	325.225	0	5.788	2320.93	2	0
MS47	24	M	34	13	0	1	2	2	0	1	2	0	45	50	0.140218	6.6	0.186964	6.8	33.369	0	6407.23	7171.31	0	28.697	8844.32	2	0
MS48	24	M	30	20	1	1	1.5	1.5	0	1	2	0	53	63	0.125743	2.5	0.111775	3.5	0	0	6011.05	0	0	145.199	9.566	2	0
MS49	29	K	36	32	0	2	0	0	0	0	2	0	52	54	0.120719	2.7	0.13913	3.5	0	0	2978.08	0	0	60.68	184.955	1	0
MS50	29	K	31	15	0	1	1	1	0	0	2	0	47	52	0.109696	2.4	0.115646	2.9	0	0	4007.6	2955	0	17.837	3706.26	2	0
